# Supplementary material for: Millennial scale persistence of organic carbon bound to iron in Arctic marine sediments
Source: Nat Commun. 2021 Jan 12;12:275. doi: 10.1038/s41467-020-20550-0 (PMC7804933; doi:10.1038/s41467-020-20550-0)
Supplement: Supplementary file 4 — Supplementary Data 1 [file 41467_2020_20550_MOESM4_ESM.xlsx]

## Sheet: Table S1 Core Location
Table S1: Sampling locations shown in Fig. 1 and sampling position for pore water sampling
Sampling locations for sediment sampling
Cruise	Sediment Core	Latitude	Longitude	Water depth (m)
JR16006	B13-E102	74.5	30.0008	359
JR16006	B14-E292	76.4991	30.4973	393
JR16006	B15-E146	78.2515	30.0085	317
JR16006	B16-E183	80.1197	30.0668	283
Sampling position for pore water sampling
Cruise	Year	Station	Event Number	Latitude	Longitude	Water Depth (m)
JR16006	2017	B13	E101	74.5	30.0002	358
JR16006	2017	B13	E102	74.5	30.0008	358
JR16006	2017	B13	E104	74.4998	30.0002	359
JR16006	2017	B14	E294	76.5009	30.4963	296
JR16006	2017	B14	E295	76.5009	30.5042	296
JR16006	2017	B15	E144	78.2517	30.009	316
JR16006	2017	B15	E145	78.2515	30.0092	316
JR16006	2017	B15	E146	78.2515	30.0085	316
JR16006	2017	B16	E183	80.1197	30.0668	287
JR16006	2017	B16	E184	80.1179	30.0736	279
JR16006	2017	B16	E185	80.1123	30.0652	282
JR17007	2018	B13	E42	74.3	30.0003	356
JR17007	2018	B13	E43	74.3001	29.5998	357
JR17007	2018	B13	E44	74.2999	30.0004	356
JR17007	2018	B14	E244	76.5	30.5003	299
JR17007	2018	B14	E245	76.5001	30.4995	299
JR17007	2018	B14	E246	76.4999	30.5006	299
JR17007	2018	B15	E101	78.151	30.0001	314
JR17007	2018	B15	E102	78.151	29.5996	317
JR17007	2018	B15	E103	78.1509	30.0003	314
JR17007	2018	B16	E196	80.1168	30.0676	279
JR17007	2018	B16	E197	80.1168	30.0677	278
JR17007	2018	B16	E198	80.1166	30.069	278
JR18006	2019	B13	E12	74.4993	29.9912	361
JR18006	2019	B13	E13	74.4992	29.9929	362
JR18006	2019	B13	E14	74.4997	29.9929	359
JR18006	2019	B14	E101	76.5066	30.5016	294
JR18006	2019	B14	E102	76.507	30.5021	294
JR18006	2019	B14	E103	76.5069	30.504	294
JR18006	2019	B15	E64	78.2549	29.9951	318
JR18006	2019	B15	E65	78.2549	29.9974	319
JR18006	2019	B15	E66	78.2554	29.9973	318
JR18006	2019	B16	E138	80.0709	29.942	298
JR18006	2019	B16	E141	80.0594	29.9426	296
JR18006	2019	B16	E142	80.0565	29.9394	299

## Sheet: Table S2 Fe Pore water Data 
Table S2: Results of the iron pore water analysis shown in Fig. 2 and S4
Core	Cruise	Year	Core Depth (cm)	Fe Max (µM)	Fe Min (µM)	Fe Average (µM)
B13	JR16006	2017	-1	0	0	0
B13	JR16006	2017	0.5	0	0	0
B13	JR16006	2017	1.5	45.2157	0	18.4487
B13	JR16006	2017	2.5	83.6019	9.7502	36.9115
B13	JR16006	2017	4.5	79.148	56.1536	67.6734
B13	JR16006	2017	6.5	112.87	27.776	65.5985
B13	JR16006	2017	8.5	113.05	26.0543	58.926
B13	JR16006	2017	10.5	102.133	26.6113	56.0645
B13	JR16006	2017	12.5	52.8219	37.9457	43.798
B13	JR16006	2017	14.5	60.679	35.4155	48.8907
B13	JR16006	2017	16.5	48.0677	20.6855	37.5299
B13	JR16006	2017	18.5	55.1953	30.7317	46.6785
B13	JR16006	2017	20.5	68.6908	32.9621	55.3387
B13	JR16006	2017	25.5	81.256	40.3331	63.4354
B13	JR17007	2018	-1	0	0	0
B13	JR17007	2018	0.5	0	0	0
B13	JR17007	2018	1.5	0	0	0
B13	JR17007	2018	2.5	57.7244	6.8135	26.4987
B13	JR17007	2018	4.5	101.485	44.2582	70.8843
B13	JR17007	2018	6.5	93.5436	41.3521	64.3002
B13	JR17007	2018	8.5	59.1852	47.0592	51.2757
B13	JR17007	2018	10.5	57.059	39.4803	48.0725
B13	JR17007	2018	12.5	62.0689	25.2886	44.615
B13	JR17007	2018	14.5	56.8953	53.9076	55.4015
B13	JR17007	2018	16.5	61.2574	59.6906	60.474
B13	JR17007	2018	18.5	62.1424	62.1424	62.1424
B13	JR17007	2018	20.5	70.3214	68.8943	69.6078
B13	JR17007	2018	25.5	103.878	80.6794	89.1502
B13	JR17007	2018	30.5	114.983	97.2001	105.301
B13	JR18006	2019	-1	0	0	0
B13	JR18006	2019	0.5	0	0	0
B13	JR18006	2019	1.5	4.53541	0	2.4309
B13	JR18006	2019	2.5	28.7066	9.80786	19.0851
B13	JR18006	2019	4.5	54.4375	36.712	45.4944
B13	JR18006	2019	6.5	60.3248	26.6409	44.7479
B13	JR18006	2019	8.5	48.1622	39.3224	45.0148
B13	JR18006	2019	10.5	68.3975	36.7095	56.7719
B13	JR18006	2019	12.5	65.7495	18.0371	45.6816
B13	JR18006	2019	14.5	73.1149	46.9876	56.335
B13	JR18006	2019	16.5	85.1546	47.3317	63.8238
B13	JR18006	2019	18.5	109.531	34.1159	65.8832
B13	JR18006	2019	20.5	105.267	48.0082	74.3104
B13	JR18006	2019	25.5	72.6099	69.3323	70.9711
B13	JR18006	2019	30.5	95.1362	87.3622	91.2492
B14	JR16006	2017	-1	0	0	0
B14	JR16006	2017	0.5	0	0	0
B14	JR16006	2017	1.5	91.7604	32.2519	62.0062
B14	JR16006	2017	2.5	126.589	108.136	117.363
B14	JR16006	2017	4.5	125.156	99.8152	112.486
B14	JR16006	2017	6.5	122.823	62.6742	92.7486
B14	JR16006	2017	8.5	111.809	55.9183	83.8636
B14	JR16006	2017	10.5	99.646	41.639	70.6425
B14	JR16006	2017	12.5	77.4692	33.9893	55.7293
B14	JR16006	2017	14.5	105.35	38.2224	71.7862
B14	JR16006	2017	16.5	139.076	34.8235	86.9498
B14	JR16006	2017	18.5	126.766	41.9264	84.3462
B14	JR16006	2017	20.5	128.316	38.7225	83.5195
B14	JR16006	2017	25.5	109.908	46.3492	78.1287
B14	JR16006	2017	30.5	104.293	45.1609	74.7271
B14	JR17007	2018	-1	0	0	0
B14	JR17007	2018	0.5	0	0	0
B14	JR17007	2018	1.5	53.2825	0	25.3231
B14	JR17007	2018	2.5	129.613	21.5042	69.7726
B14	JR17007	2018	4.5	139.976	70.9589	100.654
B14	JR17007	2018	6.5	142.83	55.7454	99.7171
B14	JR17007	2018	8.5	137.458	73.9117	107.127
B14	JR17007	2018	10.5	104.156	55.3439	83.439
B14	JR17007	2018	12.5	131.038	34.719	87.6567
B14	JR17007	2018	14.5	119.288	37.0837	82.5342
B14	JR17007	2018	16.5	110.56	37.3394	85.6397
B14	JR17007	2018	18.5	134.475	51.0083	81.4227
B14	JR17007	2018	20.5	121.208	55.9363	85.778
B14	JR17007	2018	25.5	123.624	45.0543	76.7977
B14	JR18006	2019	-1	0	0	0
B14	JR18006	2019	0.5	0	0	0
B14	JR18006	2019	1.5	63.2429	0	35.7172
B14	JR18006	2019	2.5	89.3226	58.7609	70.7074
B14	JR18006	2019	4.5	78.272	60.4018	68.6609
B14	JR18006	2019	6.5	44.7399	36.9949	40.0986
B14	JR18006	2019	8.5	46.575	0	15.525
B14	JR18006	2019	10.5	46.4733	0	15.4911
B14	JR18006	2019	12.5	42.2301	0	14.0767
B14	JR18006	2019	14.5	45.5629	0	26.3913
B14	JR18006	2019	16.5	48.4849	0	28.0158
B14	JR18006	2019	18.5	51.9631	30.8955	40.969
B14	JR18006	2019	20.5	42.5943	31.7758	37.1851
B14	JR18006	2019	25.5	50.3458	39.5788	44.9623
B14	JR18006	2019	30.5	57.3566	45.7108	51.5337
B15	JR17007	2018	-1	0	0	0
B15	JR17007	2018	0.5	0	0	0
B15	JR17007	2018	1.5	0	0	0
B15	JR17007	2018	2.5	0	0	0
B15	JR17007	2018	4.5	0	0	0
B15	JR17007	2018	6.5	14.9331	0	4.97771
B15	JR17007	2018	8.5	11.9087	0	3.96956
B15	JR17007	2018	10.5	26.505	0	16.193
B15	JR17007	2018	12.5	49.0814	0	28.3399
B15	JR17007	2018	14.5	83.9635	0	44.2539
B15	JR17007	2018	16.5	192.88	82.9702	127.328
B15	JR17007	2018	18.5	134.588	105.019	117.727
B15	JR18006	2019	-1	0	0	0
B15	JR18006	2019	0.5	0	0	0
B15	JR18006	2019	1.5	0	0	0
B15	JR18006	2019	2.5	0	0	0
B15	JR18006	2019	4.5	0	0	0
B15	JR18006	2019	6.5	33.0622	0	11.0207
B15	JR18006	2019	8.5	60.2417	0	21.9707
B15	JR18006	2019	10.5	113.531	12.3553	51.6622
B15	JR18006	2019	12.5	145.908	54.4808	91.9528
B15	JR18006	2019	14.5	165.227	69.5042	113.501
B15	JR18006	2019	16.5	166.928	88.4803	124.024
B15	JR18006	2019	18.5	165.905	116.722	140.135
B15	JR18006	2019	20.5	172.784	143.671	156.143
B15	JR18006	2019	25.5	201.108	156.115	177.277
B15	JR18006	2019	30.5	208.769	111.753	168.114
B15	JR16006	2017	-1	0	0	0
B15	JR16006	2017	0.5	0	0	0
B15	JR16006	2017	1.5	0	0	0
B15	JR16006	2017	2.5	0	0	0
B15	JR16006	2017	4.5	0	0	0
B15	JR16006	2017	6.5	16.3513	0	5.45044
B15	JR16006	2017	8.5	0	0	0
B15	JR16006	2017	10.5	8.49888	0	4.42212
B15	JR16006	2017	12.5	35.2132	0	29.0588
B15	JR16006	2017	14.5	65.4598	0	53.8068
B15	JR16006	2017	16.5	95.3088	23.6634	78.729
B15	JR16006	2017	18.5	115.33	65.3237	100.805
B15	JR16006	2017	20.5	147.582	83.7758	123.007
B15	JR16006	2017	25.5	179.215	92.1869	137.879
B15	JR16006	2017	30.5	185.067	111.967	151.674
B16	JR16006	2017	-1	0	0	0
B16	JR16006	2017	0.5	0	0	0
B16	JR16006	2017	1.5	0	0	0
B16	JR16006	2017	2.5	0	0	0
B16	JR16006	2017	4.5	77.5606	22.0317	51.2155
B16	JR16006	2017	6.5	70.1886	28.7134	52.2065
B16	JR16006	2017	8.5	69.2044	43.6025	52.8798
B16	JR16006	2017	10.5	81.4843	51.2656	64.8208
B16	JR16006	2017	12.5	78.2831	54.3701	67.547
B16	JR16006	2017	14.5	87.9012	56.6812	71.7806
B16	JR16006	2017	16.5	89.6922	60.3777	73.6933
B16	JR16006	2017	18.5	115.447	64.7113	85.6129
B16	JR16006	2017	20.5	108.106	67.2323	87.7624
B16	JR16006	2017	25.5	111.6	81.559	96.9116
B16	JR17007	2018	-1	0	0	0
B16	JR17007	2018	0.5	0	0	0
B16	JR17007	2018	1.5	0	0	0
B16	JR17007	2018	2.5	21.7226	7.76757	12.8317
B16	JR17007	2018	4.5	98.9428	43.9559	75.8288
B16	JR17007	2018	6.5	82.4554	67.268	74.8617
B16	JR17007	2018	8.5	57.7609	48.4194	53.7608
B16	JR17007	2018	10.5	87.6236	46.6151	66.6324
B16	JR17007	2018	12.5	86.8884	61.1883	78.2625
B16	JR17007	2018	14.5	82.5449	66.2176	73.0172
B16	JR17007	2018	16.5	81.1213	73.1503	76.6857
B16	JR17007	2018	18.5	87.8653	56.0344	71.0457
B16	JR17007	2018	20.5	90.4926	55.5427	72.8176
B16	JR18006	2019	-1	0	0	0
B16	JR18006	2019	0.5	3.24577	0	1.08192
B16	JR18006	2019	1.5	3.8854	0	1.29513
B16	JR18006	2019	2.5	39.1849	6.6792	17.9393
B16	JR18006	2019	4.5	80.8237	52.6375	62.4043
B16	JR18006	2019	6.5	79.7708	70.3239	76.1095
B16	JR18006	2019	8.5	88.4025	55.4689	70.8497
B16	JR18006	2019	10.5	96.4892	55.6204	73.7614
B16	JR18006	2019	12.5	87.5319	50.5141	66.6427
B16	JR18006	2019	14.5	87.8098	44.1339	63.8437
B16	JR18006	2019	16.5	87.3192	38.7716	63.8756
B16	JR18006	2019	18.5	80.0988	50.8837	67.3543
B16	JR18006	2019	20.5	72.7589	41.9866	58.9174
B16	JR18006	2019	25.5	83.8012	51.2049	72.021
B16	JR18006	2019	30.5	111.529	63.3679	84.7904

## Sheet: Table S3 OC-Fe Data
Table S3: Results of the reactive iron extraction.
				Organic Carbon (%)										Sequential iron extraction
Core	Event	Core Depth (cm)	C14 Ages (BP)	Initial	Control	After	Reactive Fe (%)	OC bond to FeR (%)	OC-FeR of TOC (%)	OC:Fe	% of Reactive Fe of total Fe	Reactive Mn (ppm)	% of Reactive Mn of total Mn	FeOx-1 (%)	FeOx-2 (%)	FeOx-3 (%)
B13	E102	0.25		1.9016	1.43367	1.1251	0.82375	0.304917	16.0348	1.72109	20.9563	359.078	50.9504
B13	E102	0.75		1.8036	1.61675	1.08605	0.73359	0.524868	29.1011	3.32669	18.3685	231.716	42.1403	0.315798	0.106651	0.420974
B13	E102	1.25		1.849	1.70011	1.18686	0.477426	0.513863	27.7914	5.00445	12.4789	21.826	6.40506
B13	E102	1.75		1.8699	1.74821	1.18763	0.400145	0.557471	29.8129	6.4777	10.7336	0	0
B13	E102	2.5		1.8731	1.64742	1.21297	0.381637	0.428148	22.8577	5.21626	10.0117	0	0
B13	E102	4.5		1.8822	1.6305	1.31319	0.397538	0.323368	17.1803	3.78211	9.95401	0	0
B13	E102	5.5	922±69	1.8702	1.62085	1.29574	0.379438	0.31876	17.0442	3.90606	9.58473	0	0
B13	E102	6.5		1.8849	1.62442	1.16709	0.477841	0.463528	24.5916	4.51034	11.8403	0	0
B13	E102	7.5		1.8199	1.50862	1.31954	0.366146	0.187958	10.328	2.38684	9.26534	0	0
B13	E102	9.5		1.7198	1.5663	1.16576	0.325548	0.392104	22.7994	5.60018	8.55602	0	0	0.051342	0.0228983	0.301149
B13	E102	10.5		1.7025	1.61096	1.22478	0.337166	0.387096	22.7369	5.33815	8.68574	0	0
B13	E102	11.5	2079±147	1.6656	1.48614	1.19371	0.325317	0.297524	17.8629	4.25238	8.41079	0	0
B13	E102	12.5		1.5687	1.54651	1.17695	0.354314	0.37443	23.8688	4.91358	9.07841	0	0
B13	E102	13.5		1.4201	1.36556	1.04742	0.333243	0.316745	22.3044	4.41941	8.61573	0	0
B13	E102	14.5		1.4649	1.30928	1.11264	0.307544	0.20009	13.659	3.02507	7.74131	10.205	3.56134
B13	E102	15.5	2946±97	1.3719	1.26503	1.03361	0.31409	0.238718	17.4005	3.53384	7.92004	20.4292	7.12938
B13	E102	16.5		1.3744	1.20219	1.06781	0.327675	0.134052	9.75349	1.90215	8.27719	5.10601	1.78189
B13	E102	17.5		1.3028	1.15506	0.994822	0.309366	0.162405	12.4658	2.44086	7.92673	4.91654	1.76343
B13	E102	18.5		1.2259	1.11808	0.918681	0.341366	0.200752	16.3759	2.73437	8.95528	4.31902	1.54911
B13	E102	19.5		1.2086	1.26355	0.882921	0.35816	0.389743	32.2475	5.05961	9.20996	10.8402	3.88807	0.0489599	0.0238693	0.311072
B13	E102	20.5		1.1666	1.07387	0.946928	0.371681	0.125551	10.7621	1.5706	9.3393	15.0809	5.2629
B13	E102	22.5		1.1835	1.13488	0.923136	0.425765	0.208661	17.6309	2.2787	10.3879	20.9506	6.93639
B13	E102	23.5		0.98466	0.961361	0.811694	0.465115	0.152888	15.527	1.52837	11.0832	24.0534	7.39484
B13	E102	24.5		0.93359	0.894743	0.805809	0.421624	0.0875789	9.38087	0.965807	10.4112	0	0
B13	E102	25.5		0.90714	0.873666	0.802106	0.43183	0.0723328	7.97372	0.778823	10.1882	0.233702	0.068582
B13	E102	26.5		1.1945	1.2057	1.17706	0.443213	0.0289272	2.4217	0.303466	9.40174	35.8321	7.71121
B14	E295	0.25		2.323	2.07669	1.69307	1.57173	0.390807	16.8234	1.15612	32.5203	889.11	70.0024
B14	E295	0.75		2.6381	2.09408	1.74217	1.53593	0.340501	12.907	1.03077	30.7129	559.575	61.7552	0.772609	0.217935	0.424315
B14	E295	1.25		2.4429	2.24432	1.75264	1.25274	0.476292	19.497	1.76778	25.9203	231.839	44.68
B14	E295	1.75		2.6027	2.16493	1.79408	1.01661	0.368067	14.1417	1.68341	21.7261	89.2405	24.5169
B14	E295	2.5		2.6304	2.13583	1.79703	0.826279	0.331209	12.5916	1.86376	18.3441	37.4853	12.4107
B14	E295	3.5		2.5447	2.03154	1.84964	0.540675	0.18284	7.18511	1.57235	12.5287	36.8193	13.9829
B14	E295	4.5		2.1799	2.1949	1.69589	0.4906	0.511784	23.4774	4.85037	11.8886	31.0552	12.1512	0.0905995	0.0376111	0.475459
B14	E295	5.5		2.0275	2.12976	1.62874	0.675419	0.510221	25.165	3.51237	15.4507	35.4633	13.4679
B14	E295	6.5		2.0833	2.16746	1.7555	0.422648	0.408716	19.6187	4.49634	10.0712	29.4326	11.1777
B14	E295	7.5	1113±69	2.0518	2.16498	1.66759	0.433846	0.498173	24.2798	5.33901	10.2696	34.0267	12.9224
B14	E295	8.5		2.136	2.14956	1.71362	0.434491	0.432673	20.2562	4.63015	10.2849	28.532	11.164
B14	E295	9.5		2.0775	2.07965	1.71769	0.348891	0.367594	17.6941	4.89886	8.36949	29.8085	11.6634	0.0779722	0.0374337	0.334304
B14	E295	10.5		2.0979	2.11312	1.65457	0.340116	0.465142	22.1718	6.35879	8.11812	22.0271	8.36527
B14	E295	11.5		2.0146	2.07524	1.73392	0.309108	0.342264	16.9892	5.14833	7.41515	23.5434	8.94111
B14	E295	12.5		1.9525	2.01892	1.61285	0.295018	0.405102	20.7479	6.38457	7.08904	0.477897	0.186991
B14	E295	13.5		1.8937	1.9196	1.59454	0.309337	0.318685	16.8287	4.79011	7.47077	0	0
B14	E295	14.5		1.8194	1.92019	1.59783	0.29338	0.317177	17.4331	5.02674	7.08541	0	0
B14	E295	15.5		1.8436	1.9552	1.55531	0.281165	0.408159	22.1392	6.74969	6.77895	0	0
B14	E295	16.5		1.708	1.9468	1.59591	0.279872	0.360721	21.1195	5.99278	6.65795	0	0
B14	E295	17.5	3370±102	1.8179	1.90583	1.63619	0.285654	0.275199	15.1383	4.47942	6.76176	0	0
B14	E295	18.5		1.7729	1.92589	1.57088	0.283176	0.356146	20.0884	5.84774	6.6263	0	0
B14	E295	19.5		1.764	1.88889	1.56246	0.287053	0.332379	18.8423	5.38378	6.6951	0	0	0.051342	0.0314103	0.343761
B14	E295	20.5		1.7136	1.83343	1.50956	0.300214	0.323861	18.8995	5.01585	6.96797	0	0
B14	E295	21.5		1.7609	1.79962	1.49811	0.304528	0.295797	16.7981	4.5163	7.09111	0	0
B14	E295	23.5		1.8151	1.7684	1.45397	0.332293	0.318709	17.5588	4.45954	7.814	0
B14	E295	24.5		1.7925	1.80189	1.45761	0.319465	0.338905	18.9069	4.93255	7.45106	0	0
B14	E295	25.5		1.7737	1.68714	1.41505	0.334848	0.269291	15.1825	3.7393	7.83542	0
B14	E295	26.5		1.7272	1.7043	1.41255	0.341943	0.288537	16.7055	3.9234	7.91082	0	0
B14	E295	27.5	6588±105	1.7544	1.71153	1.40983	0.375065	0.298388	17.008	3.69905	8.70525	0
B14	E295	28.5		1.8006	1.71508	1.45382	0.354282	0.25841	14.3513	3.39138	8.20956	0	0
B14	E295	29.5		1.7951	1.75503	1.46325	0.393202	0.297828	16.5912	3.52181	9.08198	0
B14	E295	30.5		1.7642	1.71932	1.4458	0.375788	0.27977	15.8582	3.46157	8.58271	0	0
B14	E295	31.5		1.7823	1.67147	1.44064	0.365632	0.233299	13.0898	2.96677	8.33744	0
B14	E295	32.5		1.6892	1.62869	1.38236	0.404964	0.247201	14.6342	2.83824	9.32354	0	0
B15	E146	0.25		1.7231	1.39541	1.04625	1.69681	0.341984	19.847	0.937106	33.0067
B15	E146	0.75		1.7462	1.50426	1.14958	1.71129	0.358226	20.5146	0.973306	32.2783
B15	E146	1.25		1.6911	1.46761	0.991225	1.7921	0.48356	28.5944	1.25459	33.1896			0.242333	0.537179	1.17358
B15	E146	1.75		1.6561	1.41883	1.01031	1.75751	0.417011	25.1803	1.10323	32.5489
B15	E146	2.5		1.6498	1.38027	0.973021	1.76731	0.403536	24.4597	1.06166	32.6037
B15	E146	3.5		1.6127	1.40411	0.977883	1.75838	0.424025	26.2928	1.12123	32.3554
B15	E146	4.5		1.5613	1.36204	0.921167	1.85311	0.438826	28.1064	1.10105	33.9239			0.241095	0.492858	1.20511
B15	E146	5.5		1.6223	1.44951	0.935971	1.82242	0.52029	32.0711	1.32743	33.5338
B15	E146	6.5		1.6428	1.43583	0.99836	1.87896	0.434178	26.4291	1.0744	34.0053
B15	E146	7.5		1.5754	1.45371	0.973719	1.82701	0.491277	31.1843	1.25027	32.8984
B15	E146	8.5		1.4284	1.25479	0.869585	1.85587	0.377977	26.4616	0.946966	34.1493
B15	E146	9.5		1.4172	1.30865	0.861453	2.58804	0.443049	31.2622	0.795968	41.5755			0.345197	0.716113	1.07462
B15	E146	10.5		1.478	1.35898	0.925383	2.30091	0.436001	29.4994	0.881056	38.1635
B15	E146	12.5		1.4708	1.32118	0.918935	2.64001	0.39083	26.5726	0.688332	40.3261
B15	E146	13.5		1.3897	1.31848	0.823612	3.68823	0.506055	36.4147	0.637964	47.04
B15	E146	14.5		1.43	1.33121	0.883376	4.31043	0.451019	31.5398	0.486508	51.4852			0.0782928	0.722289	3.73389
B15	E146	15.5		1.4522	1.33407	1.02252	1.4332	0.315406	21.7192	1.02324	27.5046
B15	E146	16.5		1.5058	1.3628	1.09307	0.804345	0.269836	17.9198	1.55982	17.8849
B15	E146	17.5		1.5018	1.40742	1.10958	0.581966	0.290537	19.3459	2.32124	13.5514
B15	E146	18.5		1.5326	1.40732	1.12446	0.643989	0.289076	18.8618	2.08713	14.5686
B15	E146	19.5		1.4815	1.30543	1.09645	0.520106	0.211547	14.2792	1.89117	11.7847			0.0665521	0.0930205	0.769572
B15	E146	20.5		1.4272	1.28959	0.977173	0.709498	0.315028	22.0732	2.0645	16.6567
B15	E146	21.5		1.4474	1.28097	1.04047	0.919559	0.243282	16.8082	1.23012	19.89
B15	E146	22.5		1.4878	1.34074	1.07192	1.2169	0.264962	17.809	1.01238	24.0976
B15	E146	23.5		1.4923	1.37981	1.05295	1.23264	0.332577	22.2862	1.2545	24.6482
B15	E146	24.5		1.4244	1.35335	1.02698	1.12998	0.329875	23.1589	1.35735	23.7935			0.098201	0.275156	1.19397
B15	E146	25.5		1.3291	1.25192	0.972434	1.19336	0.280488	21.1036	1.09284	25.6186
B15	E146	26.5		1.4501	1.32221	1.11802	1.31247	0.203952	14.0647	0.722528	26.0623
B15	E146	27.5	5079±91	1.4294	1.32915	1.12232	1.17617	0.205356	14.3666	0.811808	23.9888
B15	E146	28.5		1.4509	1.31807	1.16749	0.998691	0.149684	10.3167	0.696886	20.4858
B15	E146	29.5		1.4507	1.35337	1.22145	1.09508	0.133553	9.20612	0.567052	22.6582			0.189116	0.212118	1.12665
B15	E146	30.5		1.4366	1.33488	1.01618	1.01875	0.327228	22.778	1.49348	21.357
B15	E146	31.5		1.4413	1.30964	1.07009	0.956855	0.239838	16.6404	1.16543	20.2075
B15	E146	32.5		1.3869	1.27923	1.0378	1.14911	0.244102	17.6005	0.987705	23.8449
												0
B16	E183	0.25		1.64919	1.49483	1.00446	1.81115	0.490364	29.7336	1.25887	32.9868	5187.59	78.343
B16	E183	0.75		1.6446	1.47355	1.05169	1.74952	0.417373	25.3784	1.10923	32.1925	4494.43	73.3668	0.585943	0.33142	0.770778
B16	E183	1.25		1.6786	1.48029	1.08444	1.91288	0.397418	23.6755	0.965997	33.3933	2910.18	76.2208
B16	E183	1.75		1.6184	1.49209	1.05964	1.59468	0.434654	26.857	1.26732	29.1556	682.45	59.1406
B16	E183	2.5		1.5536	1.42016	1.09502	0.999464	0.321166	20.6724	1.4941	20.6797	184.897	32.2627
B16	E183	3.5		1.5179	1.40542	1.09872	0.77704	0.310986	20.4879	1.86086	16.7062	66.2805	15.5605
B16	E183	4.5		1.4775	1.34536	1.05881	0.752134	0.285527	19.325	1.7651	16.3179	63.2951	15.1348	0.110578	0.0716381	0.814403
B16	E183	5.5		1.4424	1.44556	1.06549	0.91056	0.379472	26.3084	1.9377	19.1169	62.0363	14.8338
B16	E183	6.5	965±69	1.3587	1.28017	1.05282	0.633929	0.223532	16.4519	1.63952	13.9224	54.8866	13.629
B16	E183	7.5		1.3486	1.25201	1.06456	0.619202	0.184882	13.7091	1.38828	13.7682	33.4507	8.81475
B16	E183	8.5		1.297	1.2012	1.05083	0.57897	0.149891	11.5568	1.20375	13.1602	26.9703	7.25514
B16	E183	9.5		1.2541	1.18971	1.02405	0.563803	0.164814	13.142	1.35919	13.0014	22.2002	6.23162	0.11348	0.0560333	0.49937
B16	E183	10.5		1.1811	1.17732	0.950338	0.543983	0.229959	19.4699	1.96554	12.6258	18.7202	5.25477
B16	E183	11.5		1.1337	1.12627	0.947163	0.585018	0.180022	15.8792	1.43078	13.8023	24.2412	6.65975
B16	E183	12.5		1.098	1.07664	0.929527	0.552333	0.148686	13.5415	1.25166	12.9883	21.6238	6.0698
B16	E183	13.5		1.1653	1.11847	0.993707	0.519034	0.124125	10.6518	1.11193	12.1454	16.555	4.54812
B16	E183	14.5	3878±74	1.182	1.13254	0.943501	0.522962	0.187349	15.8502	1.6657	12.3179	19.7981	5.68084
B16	E183	15.5		1.1308	1.12132	0.977221	0.550126	0.143934	12.7285	1.21651	13.0654	22.3705	6.1458
B16	E183	16.5		1.1013	1.05239	0.932651	0.554321	0.119787	10.8769	1.00476	13.165	24.305	6.53816
B16	E183	17.5		1.0219	0.959213	0.819129	0.512804	0.1407	13.7684	1.27573	12.6409	32.2284	8.00271
B16	E183	18.5		0.99748	0.811606	0.680998	0.515796	0.128389	12.8713	1.15735	12.7808	42.9079	10.0734
B16	E183	19.5		0.93568	0.88698	0.600242	0.642821	0.186887	19.9734	1.35178	15.1661	55	12.76	0.114181	0.0436249	0.52544

## Sheet: Table S4 Elemental Composition
Table S4: Elemental composition
Station	Event	Depth (cm)	Al (%)	Fe (%)	As (ppm)	Mn (ppm)
B13	E102	0.25	6.58387	3.9308	24	704.759
B13	E102	0.75	6.86967	3.99375	20	549.867
B13	E102	1.25	7.13429	3.82588	12	340.762
B13	E102	1.75	7.15546	3.72796	10	286.55
B13	E102	2.5	7.38304	3.81189	9	278.806
B13	E102	4.5	7.60003	3.99375	11	286.55
B13	E102	5.5	7.60532	3.95877	11	278.806
B13	E102	6.5	7.54181	4.03571	16	278.806
B13	E102	7.5	7.60003	3.95178	13	278.806
B13	E102	9.5	7.49418	3.8049	14	271.061
B13	E102	10.5	7.57357	3.88184	14	278.806
B13	E102	11.5	7.57357	3.86785	15	278.806
B13	E102	12.5	7.6212	3.90282	16	278.806
B13	E102	13.5	7.67413	3.86785	15	271.061
B13	E102	14.5	7.81173	3.97276	14	286.55
B13	E102	15.5	7.79585	3.96577	14	286.55
B13	E102	16.5	7.72176	3.95877	15	286.55
B13	E102	17.5	7.64766	3.90282	16	278.806
B13	E102	18.5	7.49947	3.81189	16	278.806
B13	E102	19.5	7.56298	3.88883	17	278.806
B13	E102	20.5	7.64766	3.97976	18	286.55
B13	E102	22.5	7.77468	4.09866	20	302.039
B13	E102	23.5	7.99167	4.19658	17	325.273
B13	E102	24.5	7.94933	4.0497	17	325.273
B13	E102	25.5	8.37274	4.23855	14	340.762
B13	E102	26.5	9.25129	4.71416	12	464.676
B14	E295	0.25	6.58916	4.83306	55	1270.11
B14	E295	0.75	6.86437	5.00092	56	906.118
B14	E295	1.25	7.1978	4.83306	46	518.888
B14	E295	1.75	7.3407	4.67919	34	363.996
B14	E295	2.5	7.48889	4.50433	24	302.039
B14	E295	3.5	7.63708	4.31548	14	263.316
B14	E295	4.5	7.52594	4.12664	14	255.572
B14	E295	5.5	7.74293	4.37144	26	263.316
B14	E295	6.5	7.91758	4.19658	15	263.316
B14	E295	7.5	8.00226	4.22456	15	263.316
B14	E295	8.5	7.98638	4.22456	18	255.572
B14	E295	9.5	8.03402	4.1686	16	255.572
B14	E295	10.5	8.03931	4.18959	17	263.316
B14	E295	11.5	8.07106	4.1686	16	263.316
B14	E295	12.5	8.10811	4.16161	15	255.572
B14	E295	13.5	8.05518	4.14063	15	255.572
B14	E295	14.5	8.06048	4.14063	14	255.572
B14	E295	15.5	8.1134	4.14762	15	255.572
B14	E295	16.5	8.17691	4.20357	16	255.572
B14	E295	17.5	8.1875	4.22456	18	255.572
B14	E295	18.5	8.25101	4.27352	21	263.316
B14	E295	19.5	8.23513	4.28751	22	263.316
B14	E295	20.5	8.24572	4.30849	24	255.572
B14	E295	21.5	8.1875	4.2945	24	255.572
B14	E295	22.5	8.19808	4.26652	24	255.572
B14	E295	24.5	8.26159	4.28751	22	255.572
B14	E295	25.5	8.2563	4.27352	20	255.572
B14	E295	26.5	8.24572	4.32248	22	255.572
B14	E295	27.5	8.16633	4.30849	20	255.572
B14	E295	28.5	8.13457	4.31548	20	255.572
B14	E295	29.5	8.16104	4.32947	22	255.572
B14	E295	30.5	8.34098	4.37843	20	271.061
B14	E295	31.5	8.36744	4.38543	23	271.061
B14	E295	32.5	8.31452	4.34346	24	255.572
B15	E146	0.25	7.46242	5.14081	66	5320.54
B15	E146	0.75	7.74822	5.30168	65	5250.84
B15	E146	1.25	7.89112	5.3996	66	5583.86
B15	E146	1.75	7.93346	5.3996	66	6033.04
B15	E146	2.5	7.88053	5.42058	65	6575.17
B15	E146	3.5	7.93346	5.43457	66	8031.15
B15	E146	4.5	7.95992	5.46255	68	10191.9
B15	E146	5.5	7.89112	5.43457	67	7620.69
B15	E146	6.5	8.0446	5.5255	68	6613.89
B15	E146	7.5	8.12928	5.55347	68	6025.3
B15	E146	8.5	7.88053	5.43457	65	9634.28
B15	E146	9.5	7.87524	6.22493	80	4948.8
B15	E146	10.5	8.00226	6.02909	82	851.906
B15	E146	12.5	8.06577	6.54666	120	689.269
B15	E146	13.5	7.89112	7.84061	185	820.928
B15	E146	14.5	7.7641	8.37218	234	658.291
B15	E146	15.5	8.3251	5.21075	55	387.23
B15	E146	16.5	8.52622	4.49733	27	356.252
B15	E146	17.5	8.62678	4.2945	19	356.252
B15	E146	18.5	8.65324	4.4204	22	363.996
B15	E146	19.5	8.49975	4.4134	22	363.996
B15	E146	20.5	8.01285	4.25953	23	348.507
B15	E146	21.5	8.19808	4.62323	30	387.23
B15	E146	22.5	8.3992	5.04988	39	410.464
B15	E146	23.5	8.36744	5.00092	38	425.953
B15	E146	24.5	7.99697	4.74913	36	418.208
B15	E146	25.5	7.65825	4.6582	40	433.698
B15	E146	26.5	8.3251	5.0359	42	441.442
B15	E146	27.5	8.46271	4.903	38	433.698
B15	E146	28.5	8.34627	4.87503	35	449.187
B15	E146	29.5	8.29864	4.83306	37	456.931
B15	E146	30.5	8.36215	4.77011	33	464.676
B15	E146	31.5	8.30922	4.73514	33	449.187
B15	E146	32.5	8.06048	4.81907	38	480.165
B16	E183	0.25	7.30894	5.49053	60	6621.63
B16	E183	0.75	7.30894	5.43457	57	6125.98
B16	E183	1.25	7.51535	5.72833	62	3818.09
B16	E183	1.75	7.72176	5.46954	53	1153.95
B16	E183	2.5	8.01285	4.83306	26	573.1
B16	E183	3.5	8.1134	4.65121	16	425.953
B16	E183	4.5	8.07106	4.60924	15	418.208
B16	E183	5.5	8.13987	4.76312	23	418.208
B16	E183	6.5	8.30922	4.55329	13	402.719
B16	E183	7.5	8.35156	4.49733	14	379.485
B16	E183	8.5	8.35686	4.39941	14	371.741
B16	E183	9.5	8.30393	4.33647	16	356.252
B16	E183	10.5	8.33039	4.30849	15	356.252
B16	E183	11.5	8.22454	4.23855	16	363.996
B16	E183	12.5	8.35686	4.25253	14	356.252
B16	E183	13.5	8.27747	4.27352	15	363.996
B16	E183	14.5	8.26689	4.24554	14	348.507
B16	E183	15.5	8.27218	4.21057	14	363.996
B16	E183	16.5	8.22454	4.21057	14	371.741
B16	E183	17.5	8.00755	4.05669	13	402.719
B16	E183	18.5	8.16633	4.03571	11	425.953
B16	E183	19.5	8.52622	4.23855	10	434
